# Supplementary material for: Enhanced Crystallization of Sustainable Polylactic Acid Composites Incorporating Recycled Industrial Cement
Source: Polymers (Basel). 2024 Jun 12;16(12):1666. doi: 10.3390/polym16121666 (PMC11207649; doi:10.3390/polym16121666)
Supplement: Supplementary file 1 [file polymers-16-01666-s001.zip]

Archive with 1 entries (1 files):
- polymers-3048076-supplementary.pdf
